# Supplementary material for: Usnic Acid-Loaded Polymeric Micelles: An Optimal Migrastatic-Acting Formulation in Human SH-SY5Y Neuroblastoma Cells
Source: Pharmaceuticals (Basel). 2022 Sep 29;15(10):1207. doi: 10.3390/ph15101207 (PMC9607998; doi:10.3390/ph15101207)
Supplement: Supplementary file 1 [file pharmaceuticals-15-01207-s001.zip]

Archive with 1 entries (1 files):
- pharmaceuticals-1916839-supplementary.pdf
